# Supplementary material for: “I just want to be skinny.”: A content analysis of tweets expressing eating disorder symptoms
Source: PLoS One. 2019 Jan 16;14(1):e0207506. doi: 10.1371/journal.pone.0207506 (PMC6334988; doi:10.1371/journal.pone.0207506)
Supplement: S1 Dataset — (CSV) [file pone.0207506.s002.csv]

id	shape	noimage	body	thighs	stomach	hipbones	ribs	collarbones	extreme	eating	restraint	purge	weight	noconcern	aversion	ed_about
1	1	1								0			0	0		1
2	0									0			0	1	0	1
3	1	1								0			0	0		1
4	0									1	1	0	0	0		1
5	0									0			1	0		1
6	1	1								0			0	0		1
7	0									0			0	1	1	1
8																9
9																0
10	0									0			0	1	1	1
11																0
12	1	0	0	0	0	0	1	0	1	1	1	0	0	0		1
13	0									0			0	1	1	1
14	0									0			0	1	1	1
15	0									0			0	1	1	1
16	1	0	0	1	0	1	0	0	1	0			0	0		1
17	0									0			0	1	1	1
18																0
19	1	0	0	0	0	0	0	0	0	0			1	0		1
20	0									0			0	1	0	1
21																0
22	0									0			0	1	1	1
23	1	0	1	0	0	0	0	0	0	0			0	0		1
24	1	1								0			0	0		1
25	0									0			0	1	1	1
26	0									0			0	1	1	1
27	1	0	0	0	0	0	0	1	0	0			0	0		1
28	1	1								0			0	0		1
29	1	1								0			0	0		1
30	0									0			0	1	1	1
31																0
32	0									0			0	1	1	1
33	1	0	0	0	0	0	0	1	0	0			0	0		1
34	1	0	0	1	0	0	0	0	1	0			0	0		1
35	0									0			1	0		1
36	1	0	1	0	0	0	0	0	0	0			0	0		1
37	1	0	0	0	0	0	0	0	1	0			0	0		1
38	0									0			0	1	1	1
39	0									0			0	1	1	1
40	1	1								0			0	0		1
41	0									0			0	1	1	1
42	1	0	1	0	0	0	0	0	0	0			0	0		1
43																0
44																0
45																0
46	0									0			0	1	0	1
47																0
48	0									0			0	1	0	1
49	1	0	0	1	0	0	0	0	0	0			0	0		1
50	0									0			0	1	1	1
51																0
52																0
53	1	1								0			0	0		1
54	0									0			0	1	0	1
55	0									0			0	0		1
56	0									0			0	1	0	1
57																0
58	0									0			0	1	0	1
59																0
60	1	1								0			0	0		1
61	0									0			0	1	1	1
62	1	1								0			0	0		1
63	0									0			0	1	1	1
64	1	1								0			0	0		1
65																0
66	0									0			0	1	0	1
67	1	1								0			0	0		1
68	1	1								0			0	0		1
69	1	1								0			0	0		1
70	1	0	0	0	1	0	0	0	0	0			0	0		1
71	0									0			0	1	0	1
72	0									0			0	1	0	1
73	1	1								0			0	0		1
74	1	0	0	0	1	0	0	0	0	0			0	0		1
75	0									0			0	1	1	1
76	1	0	0	1	1	1	1	1	1	0			0	0		1
77	0									0			0	1	1	1
78	1	1								0			0	0		1
79																0
80	1	1								0			0	0		1
81	1	1								1	0	1	0	0		1
82	0									0			1	0		1
83	0									1	1	0	0	0		1
84	1	0	1	0	0	0	0	0	0	0			0	0		1
85																0
86	1	1								0			0	0		1
87	1	0	0	1	0	0	0	0	0	0			0	0		1
88	0									0			0	1	1	1
89	0									0			0	1	1	1
90	1	0	1	0	0	0	0	0	1	0			0	0		1
91	1	1								0			0	0		1
92	0									1	1	0	0	0		1
93	1	1								1	1	0	0	0		1
94	1	0	0	1	0	0	0	0	0	0			0	0		1
95	1	1								0			0	0		1
96																0
97	1	1								0			0	0		1
98	1	1								0			0	0		1
99	1	0	0	1	0	0	0	0	0	0			0	0		1
100																0
101	1	0	0	1	1	0	0	0	0	0			0	0		1
102	0									0			0	1	1	1
103	0									0			0	1	1	1
104	0									0			0	1	0	1
105	1	1								0			0	0		1
106	1	1								0			0	0		1
107	1	1								0			0	0		1
108	1	1								0			0	0		1
109	0									0			0	1	1	1
110																0
111	1	0	0	1	1	1	1	0	1	0			0	0		1
112	0									0			0	1	1	1
113	1	1								0			0	0		1
114	0									0			0	1	1	1
115	1	1								0			0	0		1
116	0									0			0	1	0	1
117	1	0	0	0	0	0	0	0	0	0			0	0		1
118	1	1								0			0	0		1
119	1	1								0			0	0		1
120	1	1								0			0	0		1
121	1	1								0			0	0		1
122	0									0			0	1	1	1
123	0									1	0	0	0	0		1
124	0									1	1	0	0	0		1
125	1	0	0	1	0	0	0	0	1	0			0	0		1
126	1	0	0	1	1	0	0	0	0	0			0	0		1
127	1	1								0			0	0		1
128	1	0	0	1	1	1	1	1	1	0			0	0		1
129																0
130	0									0			0	1	1	1
131																0
132	0									0			0	1	1	1
133	1	1								0			0	0		1
134	1	1								0			0	0		1
135	1	1								0			0	0		1
136	1	1								0			0	0		1
137	0									1	1	0	0	0		1
138	1	0	0	0	0	0	0	1	1	0			0	0		1
139	1	1								0			0	0		1
140	1	1								0			0	0		1
141																9
142	1	1								0			0	0		1
143	1	0	0	1	0	0	0	0	0	0			0	0		1
144	1	1								0			0	0		1
145	0									0			0	1	1	1
146	0									1	1	0	0	0		1
147	1	0	0	1	0	0	0	0	0	0			0	0		1
148																0
149	1	1								0			0	0		1
150																0
151	1	1								1	1	0	0	0		1
152	1	1								0			0	0		1
153	0									1	1	0	0	0		1
154	1	1								0			0	0		1
155	1	1								0			0	0		1
156	1	1								0			0	0		1
157	1	1								0			0	0		1
158	1	1								0			0	0		1
159	0									1	1	0	0	0		1
160	1	1								0			0	0		1
161	1	1								0			0	0		1
162	1	1								0			0	0		1
163	0									0			0	1	0	1
164	0									0			0	1	1	1
165	1	1								0			0	0		1
166	1	1								0			0	0		1
167	1	1								0			0	0		1
168	0									0			0	1	0	1
169	1	0	0	1	1	1	1	0	1	0			0	0		1
170	1	1								0			0	0		1
171	1	1								0			0	0		1
172	1	1								0			0	0		1
173	0									0			0	1	1	1
174	0									0			0	1	0	1
175																0
176	0									1	1	0	0	0		1
177	0									1	1	0	0	0		1
178	1	0	0	0	0	0	0	1	0	0			0	0		1
179	0									0			1	0		1
180	1	1								0			0	0		1
181	0									0			0	0		1
182																0
183	1	1								0			0	0		1
184	1	1								0			0	0		1
185	1	1								0			0	0		1
186	1	1								0			0	0		1
187	1	1								0			0	0		1
188	0									1	0	0	0	0		1
189	1	0	0	1	1	0	0	1	0	0			0	0		1
190	0									0			0	1	0	1
191	1	1								0			0	0		1
192	1	1								0			0	0		1
193	0									1	1	0	0	0		1
194	1	1								0			0	0		1
195	0									0			0	1	1	1
196	0									0			0	1	1	1
197	1	0	0	1	1	1	1	0	1	0			0	0		1
198	1	1								0			0	0		1
199	1	1								0			0	0		1
200	1	1								0			0	0		1
201																0
202	0									0			0	1	1	1
203	1	1								0			0	0		1
204	0									0			1	0		1
205	1	1								0			0	0		1
206	1	1								0			0	0		1
207	0									0			1	0		1
208	0									1	0	0	0	0		1
209	0									0			0	1	1	1
210	0									0			0	1	0	1
211	1	0	0	1	1	0	0	1	1	0			0	0		1
212	1	1								0			0	0		1
213	0									1	1	0	0	0		1
214	0									0			0	1	0	1
215	1	1								0			0	0		1
216	0									1	0	1	0	0		1
217	0									0			0	1	0	1
218	0									1	1	0	0	0		1
219	0									0			0	1	0	1
220																9
221	0									0			1	0		1
222	1	0	0	0	0	0	0	0	1	0			0	0		1
223	0									0			0	1	0	1
224	1	0	0	0	1	1	1	0	1	0			0	0		1
225																0
226																0
227	0									1	1	0	0	0		1
228	1	1								0			0	0		1
229	0									1	1	0	0	0		1
230	1	0	0	1	0	0	0	0	1	0			0	0		1
231																0
232	0									1	1	0	0	0		1
233	1	0	0	0	0	1	1	1	1	0			0	0		1
234	0									1	1	0	0	0		1
235	0									1	0	0	0	0		1
236	1	1								0			0	0		1
237	1	1								0			0	0		1
238	0									0			0	1	0	1
239	0									1	1	0	0	0		1
240	1	0	0	0	0	0	0	1	0	0			0	0		1
241																0
242	0									1	1	0	0	0		1
243	1	1								0			0	0		1
244	1	0	0	0	1	0	0	0	0	0			0	0		1
245	1	1								0			0	0		1
246	1	1								0			0	0		1
247	1	0	0	0	1	1	0	0	1	0			0	0		1
248	0									0			0	1	1	1
249	1	1								0			0	0		1
250	1	1								0			0	0		1
251	1	1								0			0	0		1
252	0									0			0	1	0	1
253	0									1	0	1	0	0		1
254	0									1	1	0	0	0		1
255	1	0	0	1	0	0	0	0	1	0			0	0		1
256																0
257	1	1								0			0	0		1
258	1	1								0			0	0		1
259	1	1								0			0	0		1
260	1	0	0	1	0	0	0	0	1	0			0	0		1
261	0									0			1	0		1
262																0
263	0									0			1	0		1
264																0
265	1	0	0	0	0	0	0	1	1	0			0	0		1
266	1	0	0	0	0	0	0	1	0	0			0	0		1
267																0
268	0									1	1	0	0	0		1
269	1	0	0	0	0	0	0	1	0	0			0	0		1
270	1	1								0			0	0		1
271	1	1								0			0	0		1
272	1	0	0	1	1	1	0	0	1	0			0	0		1
273	1	1								0			0	0		1
274	1	1								0			0	0		1
275	1	0	0	0	1	0	0	0	0	0			0	0		1
276	0									0			0	1	1	1
277	1	1								0			0	0		1
278																0
279	0									0			0	1	0	1
280	0									1	0	1	0	0		1
281	1	1								0			0	0		1
282	0									0			1	0		1
283	1	1								0			0	0		1
284	1	0	0	0	0	0	0	0	1	0			0	0		1
285	0									0			0	1	0	1
286	1	1								0			0	0		1
287																0
288	1	1								0			0	0		1
289																0
290	1	1								0			0	0		1
291	0									0			0	1	0	1
292	1	1								0			0	0		1
293	1	1								0			0	0		1
294	0									0			1	0		1
295	1	1								0			0	0		1
296	1	1								0			0	0		1
297	1	0	0	1	0	0	0	0	1	0			0	0		1
298	1	1								0			0	0		1
299	0									0			0	1	0	1
300	0									0			0	0		1
301	0									0			0	1	0	1
302																0
303	1	0	0	1	0	0	0	0	1	0			0	0		1
304																0
305	0									0			0	0		1
306	0									0			0	1	1	1
307	0									0			1	0		1
308	0									0			0	1	0	1
309	1	1								0			0	0		1
310	1	0	0	0	1	0	0	0	0	0			0	0		1
311	1	0	0	0	0	0	0	1	0	0			0	0		1
312	1	1								0			0	0		1
313	1	1								0			0	0		1
314	1	1								0			0	0		1
315	1	0	1	0	0	0	0	0	0	0			0	0		1
316	1	1								0			0	0		1
317	1	1								0			0	0		1
318	0									0			0	1	1	1
319																0
320	1	1								0			0	0		1
321	1	0	0	1	1	1	0	0	1	0			0	0		1
322																9
323	0									0			0	1	0	1
324	1	1								0			0	0		1
325	0									1	1	1	1	0		1
326																0
327	1	1								0			0	0		1
328	1	1								0			0	0		1
329	1	0	0	1	1	0	0	0	0	0			0	0		1
330	0									0			0	1	0	1
331																0
332	0									1	1	0	0	0		1
333	1	1								0			0	0		1
334	0									0			0	1	1	1
335	1	1								0			0	0		1
336																9
337	1	0	0	1	0	0	0	1	1	0			0	0		1
338																0
339	1	0	0	1	1	0	0	0	0	0			0	0		1
340																0
341																0
342	1	1								0			0	0		1
343	1	0	0	1	0	0	0	0	1	0			0	0		1
344																0
345	0									0			1	0		1
346	1	0	1	0	0	0	0	0	1	0			0	0		1
347	0									0			0	1	0	1
348																0
349	1	0	0	0	0	0	0	1	0	0			0	0		1
350	1	0	0	1	0	0	0	0	1	0			0	0		1
351	0									0			0	0		1
352	1	1								0			0	0		1
353	1	1								0			0	0		1
354	0									1	1	1	0	0		1
355	1	1								0			0	0		1
356	1	1								0			0	0		1
357	0									0			0	1	0	1
358	1	0	0	1	0	0	0	0	1	0			0	0		1
359	1	0	0	1	0	0	0	0	1	0			0	0		1
360																0
361																9
362	0									1	0	0	0	0		1
363	1	1								0			0	0		1
364	0									1	0	1	0	0		1
365	1	0	0	0	0	0	0	1	0	0			0	0		1
366	0									1	1	0	0	0		1
367	0									0			0	1	0	1
368	0									0			0	1	1	1
369	0									1	1	1	0	0		1
370	1	1								0			0	0		1
371	1	1								0			0	0		1
372	1	1								0			0	0		1
373																0
374																0
375	1	0	0	0	0	0	0	0	0	0			0	0		1
376	0									1	0	1	0	0		1
377	0									0			0	1	1	1
378	1	1								0			0	0		1
379	0									0			0	1	1	1
380	0									0			0	1	0	1
381	1	0	0	1	0	0	0	0	1	0			0	0		1
382	1	1								0			0	0		1
383	1	1								0			0	0		1
384	1	1								0			0	0		1
385																0
386	0									0			0	1	0	1
387	0									0			0	1	1	1
388																0
389	1	1								0			0	0		1
390	1	1								0			0	0		1
391	1	1								0			0	0		1
392	0									0			0	1	1	1
393	1	1								0			0	0		1
394																0
395	1	0	0	0	0	0	0	0	1	0			0	0		1
396	1	1								0			0	0		1
397	0									1	0	0	0	0		1
398	0									0			0	1	1	1
399	1	0	0	0	1	1	1	0	1	0			0	0		1
400	1	1								0			0	0		1
401	0									1	0	0	0	0		1
402																0
403																0
404	1	1								0			0	0		1
405	1	0	0	1	0	0	0	0	1	0			0	0		1
406	1	0	0	0	0	1	1	0	1	0			0	0		1
407	0									0			0	1	1	1
408	0									1	0	1	1	0		1
409	1	0	0	0	0	0	0	1	1	0			0	0		1
410																0
411	0									0			0	0		1
412	0									0			0	1	1	1
413	1	0	0	1	1	1	1	0	1	0			0	0		1
414	1	0	0	1	1	0	1	1	1	0			0	0		1
415	1	1								0			0	0		1
416	0									0			0	1	1	1
417	1	0	0	1	0	0	0	0	0	0			0	0		1
418	0									0			0	1	0	1
419	0									0			0	1	0	1
420	1	1								0			0	0		1
421	1	1								0			0	0		1
422																0
423																0
424	1	1								0			0	0		1
425	1	0	0	1	1	0	0	0	0	0			0	0		1
426	1	1								0			0	0		1
427	1	0	0	0	0	0	0	1	1	0			0	0		1
428																0
429	1	1								0			0	0		1
430	1	0	0	1	1	1	1	0	1	0			0	0		1
431																0
432	1	0	0	1	0	0	0	0	1	0			0	0		1
433	0									0			0	1	1	1
434	0									0			0	1	1	1
435	1	1								0			0	0		1
436	0									0			0	1	1	1
437																0
438	1	1								0			0	0		1
439	1	1								0			0	0		1
440	1	1								0			0	0		1
441	0									0			0	1	0	1
442	1	1								0			0	0		1
443	1	1								0			0	0		1
444	0									1	0	1	0	0		1
445	0									1	0	1	0	0		1
446	0									1	0	1	0	0		1
447																0
448	0									0			0	1	1	1
449	1	1								0			0	0		1
450	1	1								0			0	0		1
451	1	1								0			0	0		1
452	1	1								0			0	0		1
453																9
454	1	1								0			0	0		1
455	1	0	0	0	1	0	0	0	0	0			0	0		1
456	0									1	0	0	0	0		1
457	0									0			0	1	1	1
458	1	0	0	1	1	0	0	0	0	0			0	0		1
459	1	1								0			0	0		1
460	0									0			0	1	0	1
461	1	1								0			0	0		1
462	0									1	0	1	0	0		1
463	1	0	0	0	0	0	0	0	0	1	1	0	0	0		1
464	0									1	0	1	0	0		1
465	1	1								0			0	0		1
466	1	1								0			0	0		1
467	0									0			1	0		1
468																0
469	1	0	0	0	1	0	0	0	0	0			0	0		1
470	0									0			0	1	1	1
471	1	1								0			0	0		1
472																0
473	1	1								0			0	0		1
474	0									0			0	1	1	1
475	0									0			0	1	1	1
476	0									0			0	1	1	1
477	1	1								0			0	0		1
478	1	1								0			0	0		1
479	1	0	0	1	1	1	1	0	1	0			0	0		1
480	0									1	0	1	0	0		1
481	0									0			0	1	1	1
482	1	1								0			0	0		1
483																0
484	0									0			0	1	1	1
485																0
486	1	1								0			0	0		1
487	1	1								0			0	0		1
488	1	1								0			0	0		1
489	1	1								0			0	0		1
490	0									0			0	1	0	1
491	1	1								0			0	0		1
492	1	0	0	1	0	0	0	0	1	0			0	0		1
493	0									0			0	1	0	1
494	1	1								0			0	0		1
495																0
496																0
497	1	1								0			0	0		1
498	1	1								0			0	0		1
499	1	1								0			0	0		1
500	0									0			0	1	1	1
501	1	1								0			0	0		1
502	1	1								0			0	0		1
503	1	1								0			0	0		1
504	1	1								0			0	0		1
505	0									1	1	0	1	0		1
506	1	1								0			0	0		1
507	1	1								0			0	0		1
508																0
509																0
510	1	1								0			0	0		1
511	1	1								0			0	0		1
512	0									1	1	0	0	0		1
513																0
514																0
515																0
516	1	0	0	1	0	0	0	0	1	0			0	0		1
517	1	1								0			0	0		1
518	0									0			0	1	1	1
519	1	1								0			0	0		1
520	1	1								0			0	0		1
521	0									1	0	0	0	0		1
522	0									1	1	0	1	0		1
523	1	1								0			0	0		1
524	0									0			0	1	0	1
525	1	1								0			0	0		1
526	1	1								0			0	0		1
527	1	0	0	1	0	0	0	0	0	0			0	0		1
528	1	0	0	0	0	0	1	1	1	0			0	0		1
529	0									0			0	1	1	1
530																0
531																0
532																9
533																0
534	1	0	0	0	1	0	0	0	0	0			0	0		1
535	0									1	0	0	0	0		1
536	1	1								0			0	0		1
537	0									0			0	1	1	1
538	1	1								0			0	0		1
539	1	1								0			0	0		1
540	1	1								0			0	0		1
541	1	1								0			0	0		1
542	0									0			0	1	0	1
543	0									1	1	0	0	0		1
544	1	0	0	0	1	0	0	0	0	0			0	0		1
545	1	0	0	0	0	1	0	0	1	0			0	0		1
546	1	1								0			0	0		1
547	1	1								0			0	0		1
548	0									0			1	0		1
549	1	0	0	1	1	0	0	0	0	0			0	0		1
550	1	1								0			0	0		1
551	0									0			0	1	0	1
552																0
553	1	1								0			0	0		1
554																9
555	1	1								0			1	0		1
556	1	0	0	0	0	0	0	0	1	0			0	0		1
557	0									0			1	0		1
558	1	1								0			0	0		1
559																0
560	0									0			0	1	1	1
561	0									0			0	1	0	1
562	0									0			0	1	1	1
563	0									0			0	1	1	1
564	1	1								0			0	0		1
565																0
566																0
567	1	0	0	1	1	0	0	0	0	0			0	0		1
568																0
569	1	1								0			0	0		1
570	0									0			0	1	1	1
571	0									0			1	0		1
572	1	1								0			0	0		1
573	0									1	1	0	0	0		1
574																0
575	1	1								0			0	0		1
576	0									0			0	1	0	1
577	1	0	0	1	0	0	0	0	1	0			0	0		1
578	1	1								0			0	0		1
579	0									0			0	1	0	1
580																0
581	1	1								0			0	0		1
582	0									1	1	0	0	0		1
583	1	1								0			0	0		1
584	1	1								0			0	0		1
585																9
586	1	1								0			0	0		1
587	1	1								0			0	0		1
588	0									0			1	0		1
589	0									0			0	1	0	1
590	0									0			0	1	0	1
591	0									0			0	1	0	1
592	0									0			0	0		1
593	0									0			0	1	1	1
594																0
595	0									1	1	0	1	0		1
596	0									1	1	0	0	0		1
597	1	0	0	0	0	0	1	0	1	0			0	0		1
598	0									0			0	1	1	1
599	0									0			0	1	1	1
600	0									1	0	0	0	0		1
601	1	1								0			0	0		1
602	0									0			0	1	0	1
603	1	1								0			0	0		1
604	0									0			0	1	0	1
605	0									0			0	1	1	1
606	1	1								0			0	0		1
607	0									0			0	1	0	1
608	0									0			0	1	0	1
609	0									0			0	1	1	1
610																0
611	0									0			0	1	0	1
612	0									0			0	1	1	1
613	1	0	0	0	0	0	0	0	0	0			0	0		1
614	0									1	0	1	0	0		1
615																9
616																0
617	1	1								0			0	0		1
618	1	1								0			0	0		1
619																0
620	1	1								0			0	0		1
621	0									0			0	1	1	1
622																0
623	0									0			0	1	0	1
624	1	1								0			0	0		1
625	0									0			0	1	0	1
626	1	1								0			0	0		1
627	0									1	0	0	0	0		1
628	0									0			0	1	1	1
629	0									0			0	1	0	1
630																0
631	0									1	1	0	0	0		1
632																9
633	0									0			1	0		1
634	0									0			0	1	0	1
635	0									1	1	0	0	0		1
636	1	1								0			0	0		1
637																0
638	1	1								0			0	0		1
639																0
640	0									1	0	1	0	0		1
641																0
642	1	0	0	1	1	0	0	0	0	0			0	0		1
643	1	0	0	1	0	0	0	0	1	0			0	0		1
644	1	1								0			0	0		1
645	1	1								0			0	0		1
646	1	0	0	1	0	0	0	0	0	0			0	0		1
647																9
648	1	0	0	0	1	0	0	0	0	0			0	0		1
649	0									1	1	0	0	0		1
650	0									0			0	1	1	1
651	0									0			0	1	0	1
652	0									0			0	1	0	1
653	1	0	0	1	0	0	0	1	0	0			0	0		1
654	0									0			1	0		1
655	0									0			1	0		1
656	1	1								0			0	0		1
657																0
658	0									0			0	1	0	1
659	1	0	0	0	0	0	0	1	0	0			0	0		1
660	1	1								0			0	0		1
661	1	1								0			0	0		1
662	1	1								0			0	0		1
663	1	1								0			0	0		1
664	1	1								0			0	0		1
665	1	0	0	1	0	0	0	0	1	0			0	0		1
666	1	1								0			0	0		1
667	1	0	0	0	1	0	0	0	0	0			0	0		1
668	0									0			0	1	0	1
669																0
670	1	0	0	1	0	0	0	0	1	0			0	0		1
671	1	1								0			0	0		1
672	1	1								0			0	0		1
673	1	0	0	0	1	0	0	1	0	0			0	0		1
674	0									0			0	0		1
675	1	0	0	1	0	0	0	0	0	0			0	0		1
676	1	0	0	1	1	0	0	0	0	0			0	0		1
677	1	1								0			0	0		1
678	1	1								0			0	0		1
679	0									0			1	0		1
680	0									0			0	1	1	1
681	0									0			0	1	0	1
682	1	1								0			0	0		1
683																0
684	1	1								0			0	0		1
685	0									0			0	1	1	1
686	1	1								0			0	0		1
687	0									0			0	1	0	1
688	1	1								0			0	0		1
689	1	1								0			0	0		1
690	0									0			0	1	1	1
691	1	1								0			0	0		1
692																0
693	1	1								0			0	0		1
694																0
695																9
696	1	1								0			0	0		1
697	1	1								0			0	0		1
698	0									0			0	1	0	1
699	1	0	0	1	0	0	0	0	1	0			0	0		1
700	1	1								0			0	0		1
701	0									0			0	1	0	1
702	1	0	0	1	0	0	0	0	0	0			0	0		1
703	1	0	0	0	1	1	1	0	1	0			0	0		1
704	0									0			1	0		1
705	1	1								0			0	0		1
706	0									1	0	0	0	0		1
707	0									0			1	0		1
708	1	0	0	1	1	1	1	0	1	0			0	0		1
709																0
710	1	1								0			0	0		1
711	1	1								0			0	0		1
712	1	1								0			0	0		1
713	1	1								0			0	0		1
714	1	1								0			0	0		1
715	1	1								0			0	0		1
716	0									0			0	1	0	1
717																0
718	1	0	0	1	0	0	0	0	1	0			0	0		1
719	1	1								0			0	0		1
720	0									0			0	1	0	1
721	1	1								0			0	0		1
722	0									0			0	1	0	1
723																0
724																0
725	1	0	1	0	0	0	0	0	0	0			0	0		1
726	1	1								0			0	0		1
727	0									1	1	0	0	0		1
728																0
729	0									0			0	1	1	1
730	0									0			0	1	1	1
731																9
732	1	0	0	1	0	0	0	0	0	0			0	0		1
733																0
734	1	1								0			0	0		1
735	0									0			0	1	0	1
736	1	1								0			0	0		1
737	1	0	0	1	0	0	0	0	0	0			0	0		1
738	0									1	1	0	0	0		1
739	0									1	1	0	0	0		1
740	1	1								0			0	0		1
741																0
742	0									1	1	0	0	0		1
743																0
744	0									1	0	1	0	0		1
745	0									1	0	1	0	0		1
746																9
747	0									1	1	0	0	0		1
748	0									0			0	1	0	1
749	1	1								0			0	0		1
750	1	0	0	0	0	0	0	1	1	0			0	0		1
751	1	1								0			0	0		1
752	0									0			1	0		1
753	0									0			0	1	0	1
754	1	1								0			0	0		1
755	0									1	0	0	0	0		1
756	0									0			0	1	0	1
757																0
758																0
759	1	1								0			0	0		1
760	1	1								0			0	0		1
761	1	1								0			0	0		1
762	1	1								0			0	0		1
763	1	0	0	1	1	0	0	1	0	0			0	0		1
764																9
765	1	1								0			0	0		1
766																0
767	1	0	0	1	1	1	1	1	1	0			0	0		1
768	0									0			0	1	1	1
769	1	1								0			0	0		1
770	0									0			0	1	1	1
771	0									0			1	0		1
772	1	1								0			0	0		1
773	0									0			0	1	0	1
774	0									1	1	0	0	0		1
775	0									0			0	1	1	1
776	0									0			0	1	1	1
777	0									1	0	0	0	0		1
778																0
779	1	1								0			0	0		1
780	0									0			0	1	1	1
781	0									1	1	0	0	0		1
782	0									1	1	0	0	0		1
783	1	1								0			0	0		1
784	1	1								0			0	0		1
785	1	1								0			0	0		1
786	0									0			0	1	1	1
787	0									0			0	1	0	1
788	1	1								0			0	0		1
789	1	1								0			0	0		1
790	0									0			0	1	1	1
791	1	1								0			0	0		1
792	0									1	0	1	0	0		1
793	0									1	1	1	0	0		1
794	0									1	1	1	0	0		1
795	0									1	0	1	0	0		1
796	0									0			0	1	1	1
797	1	1								0			0	0		1
798	0									0			0	1	1	1
799	1	0	0	0	0	0	0	1	0	0			0	0		1
800	1	1								0			0	0		1
801	1	1								0			0	0		1
802																0
803	1	1								0			0	0		1
804	0									0			0	1	1	1
805	0									1	1	0	0	0		1
806	1	1								0			0	0		1
807																9
808	1	0	0	0	1	1	1	0	1	0			0	0		1
809																0
810	1	1								0			0	0		1
811	1	1								0			0	0		1
812	1	1								0			0	0		1
813	1	1								0			0	0		1
814	0									0			0	1	1	1
815	0									0			0	1	0	1
816	0									0			0	1	0	1
817																9
818																0
819	1	1								0			0	0		1
820	1	1								0			0	0		1
821																0
822	1	0	0	1	0	0	0	0	1	0			0	0		1
823	0									0			0	1	1	1
824																0
825	1	0	1	0	0	0	0	0	0	0			0	0		1
826	0									0			0	0		1
827	1	1								0			0	0		1
828	0									0			0	1	0	1
829	1	1								0			0	0		1
830																0
831	1	1								0			0	0		1
832	0									1	1	0	0	0		1
833	1	1								0			0	0		1
834	0									0			0	1	0	1
835	1	1								1	1	0	0	0		1
836																0
837																0
838	0									0			1	0		1
839	0									0			0	1	0	1
840	0									0			0	1	0	1
841	0									1	0	1	0	0		1
842																0
843																0
844	0									0			0	1	0	1
845	1	1								0			0	0		1
846	0									0			0	0		1
847	1	0	0	0	1	1	1	1	1	0			0	0		1
848																0
849	0									1	1	0	0	0		1
850	0									1	0	1	0	0		1
851	0									1	1	0	0	0		1
852	0									1	0	1	0	0		1
853	1	1								0			0	0		1
854	1	1								0			0	0		1
855																0
856	1	1								0			0	0		1
857	1	1								0			0	0		1
858	0									1	0	1	0	0		1
859	0									1	1	1	0	0		1
860	0									1	1	0	0	0		1
861	1	1								0			0	0		1
862	1	1								0			0	0		1
863																0
864	0									1	0	1	0	0		1
865	1	1								0			0	0		1
866	1	0	0	1	1	0	0	0	0	0			0	0		1
867	1	0	0	1	0	0	0	0	0	0			0	0		1
868	0									0			0	1	0	1
869	1	1								0			0	0		1
870	0									1	1	0	0	0		1
871	1	1								0			0	0		1
872	0									0			0	1	1	1
873	1	0	0	1	1	1	1	1	1	0			0	0		1
874	1	0	0	1	0	0	0	0	1	0			0	0		1
875	1	1								0			0	0		1
876	1	1								0			0	0		1
877																0
878																0
879																0
880																0
881																0
882																0
883	1	1								0			0	0		1
884																0
885																9
886																0
887																0
888																0
889																0
890																0
891																0
892																0
893																0
894																0
895																0
896																9
897																0
898																0
899																0
900																0
901																0
902																0
903																0
904																0
905																0
906																0
907																0
908																0
909																0
910	0									0			0	1	1	1
911																0
912																0
913																0
914																0
915																0
916																0
917	1	1								0			0	0		1
918																0
919	1	0	0	0	1	1	1	0	0	0			0	0		1
920																0
921																0
922																0
923	1	1								0			0	0		1
924																0
925																0
926	0									1	0	1	0	0		1
927																0
928	1	0	0	0	1	1	1	1	1	0			0	0		1
929	1	1								0			0	0		1
930	1	1								0			0	0		1
931																0
932																0
933																0
934	0									0			0	1	0	1
935	1	0	0	0	1	0	0	0	0	0			0	0		1
936																0
937																0
938	1	1								0			0	0		1
939	1	0	0	1	0	0	0	0	1	0			0	0		1
940																9
941																0
942	1	1								0			0	0		1
943	1	0	1	0	0	0	0	0	0	0			0	0		1
944	1	1								1	1	0	0	0		1
945	0									1	1	0	0	0		1
946	1	1								0			0	0		1
947	0									0			0	1	0	1
948																0
949	1	1								0			0	0		1
950	0									0			0	0		1
951	1	1								1	1	0	0	0		1
952	0									1	1	1	0	0		1
953	1	0	0	0	0	0	1	0	0	0			0	0		1
954																9
955	1	0	0	1	0	0	0	0	0	0			0	0		1
956	1	1								0			0	0		1
957	1	1								0			0	0		1
958	0									0			1	0		1
959	1	1								0			0	0		1
960	1	1								0			0	0		1
961	1	0	0	1	0	0	0	0	0	0			0	0		1
962	1	0	0	1	0	1	0	0	0	0			0	0		1
963	1	1								0			0	0		1
964	1	1								0			0	0		1
965	0									1	0	0	0	0		1
966	1	1								0			0	0		1
967	1	1								0			0	0		1
968	1	1								0			0	0		1
969	1	1								0			0	0		1
970	1	1								0			0	0		1
971	1	0	0	0	1	1	1	0	1	0			0	0		1
972	0									0			0	1	0	1
973	1	1								0			0	0		1
974																0
975	0									1	0	0	0	0		1
976	1	0	1	0	0	0	0	0	0	0			0	0		1
977																9
978	1	1								0			0	0		1
979	1	0	0	1	0	0	0	0	1	0			0	0		1
980																9
981	1	1								0			0	0		1
982	1	0	1	0	0	0	0	0	0	0			0	0		1
983	1	1								0			0	0		1
984	1	0	1	0	0	0	0	0	1	0			0	0		1
985	1	0	0	0	0	0	0	0	0	0			0	0		1
986	1	1								0			0	0		1
987																0
988	1	1								0			0	0		1
989																0
990																0
991	1	1								0			0	0		1
992																9
993	1	1								0			0	0		1
994	1	0	1	0	0	0	0	0	0	0			0	0		1
995	1	1								0			0	0		1
996	1	0	0	0	1	1	0	0	0	0			0	0		1
997	0									0			0	1	0	1
998	1	0	1	0	0	0	0	0	0	0			0	0		1
999	1	0	1	0	0	0	0	0	1	0			0	0		1
1000	1	0	1	0	0	0	0	0	0	0			0	0		1
1001	1	0	1	0	0	0	0	0	0	0			0	0		1
1002	1	0	0	0	1	1	1	0	1	0			0	0		1
1003	1	0	0	0	1	1	0	0	1	0			0	0		1
1004	1	0	1	0	0	0	0	0	0	0			0	0		1
1005	1	1								0			0	0		1
1006	1	0	1	0	0	0	0	0	0	0			0	0		1
1007	1	0	1	0	0	0	0	0	0	0			0	0		1
1008	1	0	0	1	1	0	0	0	0	0			0	0		1
1009	1	0	1	0	0	0	0	0	0	0			0	0		1
1010	1	0	0	1	1	1	1	0	1	0			0	0		1
1011	0									0			0	1	1	1
1012	1	1								0			0	0		1
1013	1	0	1	0	0	0	0	0	0	0			0	0		1
1014	1	0	0	0	1	0	0	0	0	0			0	0		1
1015																0
1016																0
1017	0									1	1	0	0	0		1
1018																0
1019																0
1020																0
1021	1	1								0			0	0		1
1022	1	0	0	1	0	0	1	0	1	0			0	0		1
1023																0
1024	1	0	1	0	0	0	0	0	1	0			0	0		1
1025	0									0			0	1	0	1
1026																0
1027	1	0	1	0	0	0	0	0	0	0			0	0		1
1028	1	1								0			0	0		1
1029	1	0	1	0	0	0	0	0	0	1	1	0	0	0		1
1030	0									0			1	0		1
1031	1	0	0	0	1	1	1	0	1	0			0	0		1
1032	0									0			0	1	0	1
1033																0
1034																9
1035	1	0	1	0	0	0	0	0	1	0			0	0		1
1036	1	1								0			0	0		1
1037	1	1								0			0	0		1
1038	1	0	0	0	1	1	1	0	1	0			0	0		1
1039	1	1								0			1	0		1
1040	0									0			0	1	0	1
1041																0
1042	1	0	0	0	0	0	0	0	0	0			0	0		1
1043	0									0			0	1	0	1
1044	1	0	1	0	0	0	0	0	0	0			0	0		1
1045	1	0	0	0	0	0	0	0	0	0			0	0		1
1046	1	0	1	0	0	0	0	0	0	0			0	0		1
1047	0									0			0	1	0	1
1048	1	0	1	0	0	0	0	0	1	0			0	0		1
1049	0									0			0	1	0	1
1050	0									0			0	1	0	1
1051	1	1								0			0	0		1
1052	1	0	0	0	1	1	1	1	1	0			0	0		1
1053	1	1								0			0	0		1
1054	1	1								0			0	0		1
1055	1	0	0	1	1	0	0	0	1	0			0	0		1
1056	1	1								0			0	0		1
1057	1	1								0			0	0		1
1058	0									0			0	1	0	1
1059	1	0	1	0	0	0	0	0	0	1	1	0	0	0		1
1060	1	0	1	0	0	0	0	0	1	0			0	0		1
1061	1	1								0			0	0		1
1062	1	0	1	0	0	0	0	0	0	0			0	0		1
1063	0									1	1	0	0	0		1
1064	0									0			0	1	0	1
1065	1	1								0			0	0		1
1066	1	1								0			0	0		1
1067	1	1								0			0	0		1
1068	1	0	1	0	0	0	0	0	0	0			0	0		1
1069	1	1								0			0	0		1
1070	0									0			0	1	1	1
1071																0
1072	1	0	1	0	0	0	0	0	0	0			0	0		1
1073	0									1	0	0	0	0		1
1074	0									0			1	0		1
1075	0									0			0	1	1	1
1076	1	0	0	0	0	0	0	0	0	1	1	0	0	0		1
1077	1	0	0	1	0	0	0	0	1	0			0	0		1
1078	1	1								0			0	0		1
1079	0									0			0	1	1	1
1080	1	1								0			0	0		1
1081	1	1								0			0	0		1
1082	0									0			0	1	0	1
1083	0									0			0	1	0	1
1084	0									1	0	1	1	0		1
1085	1	1								0			0	0		1
1086	0									0			0	1	0	1
1087	1	1								0			0	0		1
1088	1	1								0			0	0		1
1089	1	1								0			0	0		1
1090	0									0			0	1	0	1
1091	0									0			0	1	1	1
1092	1	0	0	0	1	1	0	0	0	0			0	0		1
1093	0									0			1	0		1
1094	0									0			0	1	0	1
1095	1	1								0			0	0		1
1096	1	0	0	0	1	0	0	0	0	0			1	0		1
1097	1	1								0			0	0		1
1098	1	0	1	0	0	0	0	0	0	0			0	0		1
1099	1	0	1	0	0	0	0	0	0	0			0	0		1
1100	1	1								0			0	0		1
1101	0									0			0	1	1	1
1102	1	1								0			0	0		1
1103	1	0	0	0	0	0	0	0	0	0			0	0		1
1104	1	1								0			0	0		1
1105	1	1								0			0	0		1
1106	0									1	1	0	0	0		1
1107																0
1108	1	0	0	1	0	0	0	0	0	1	1	0	1	0		1
1109	1	1								0			0	0		1
1110	1	0	0	0	0	0	0	0	0	0			0	0		1
1111	0									0			1	0		1
1112	1	0	1	0	0	0	0	0	0	0			0	0		1
1113	1	0	1	0	0	0	0	0	0	0			0	0		1
1114																0
1115	1	1								0			0	0		1
1116	1	0	1	0	0	0	0	0	0	0			0	0		1
1117	0									1	0	1	1	0		1
1118	1	1								0			0	0		1
1119	1	0	0	0	0	0	0	0	0	0			0	0		1
1120	0									1	1	0	0	0		1
1121																9
1122	1	1								0			0	0		1
1123	0									1	0	1	0	0		1
1124	1	0	0	0	1	1	1	0	1	1	1	0	0	0		1
1125	1	0	0	0	1	1	0	0	0	0			0	0		1
1126	1	1								0			0	0		1
1127	1	0	1	0	0	0	0	0	0	0			0	0		1
1128	1	0	0	0	1	0	0	0	0	0			0	0		1
1129	1	0	0	0	1	0	0	0	0	1	1	0	1	0		1
1130	0									0			0	1	1	1
1131	0									0			1	0		1
1132	0									0			0	1	0	1
1133	0									0			0	1	0	1
1134	1	1								0			0	0		1
1135	1	1								0			0	0		1
1136	0									1	0	1	0	0		1
1137	1	1								0			0	0		1
1138	1	0	0	1	0	0	0	0	0	1	0	0	0	0		1
1139	1	0	0	0	0	0	0	0	0	1	1	0	0	0		1
1140	0									0			0	1	0	1
1141	0									0			0	1	0	1
1142	1	0	1	0	0	0	0	0	0	0			0	0		1
1143	1	1								0			0	0		1
1144	1	0	0	1	1	0	0	0	0	0			0	0		1
1145	1	0	0	1	0	0	0	0	1	0			0	0		1
1146	1	0	0	0	0	0	0	0	0	0			0	0		1
1147	0									0			0	1	1	1
1148	1	0	1	0	0	0	0	0	0	0			0	0		1
1149	0									0			1	0		1
1150	0									0			0	1	0	1
1151	1	1								0			0	0		1
1152	1	0	1	0	0	0	0	0	0	0			0	0		1
1153	1	1								0			0	0		1
1154	1	1								0			0	0		1
1155	1	0	1	0	0	0	0	0	0	0			0	0		1
1156	1	1								1	1	0	0	0		1
1157	0									1	1	0	0	0		1
1158	0									1	0	0	0	0		1
1159	1	1								0			0	0		1
1160	1	1								0			0	0		1
1161	1	0	1	0	0	0	0	0	0	0			0	0		1
1162	1	0	1	0	0	0	0	0	0	0			0	0		1
1163	1	0	1	0	0	0	0	0	0	0			0	0		1
1164	1	0	1	0	0	0	0	0	0	0			0	0		1
1165	1	0	1	0	0	0	0	0	0	0			0	0		1
1166	1	0	1	0	0	0	0	0	0	0			0	0		1
1167	1	0	1	0	0	0	0	0	0	0			0	0		1
1168	1	1								0			0	0		1
1169	0									0			0	1	0	1
1170	1	1								0			0	0		1
1171	1	1								0			0	0		1
1172	1	1								0			0	0		1
1173	0									0			1	0		1
1174	0									1	1	0	0	0		1
1175	1	1								0			0	0		1
1176	0									0			0	1	0	1
1177	1	0	1	0	0	0	0	0	0	0			0	0		1
1178	0									0			0	1	0	1
1179	1	0	0	0	0	0	0	0	0	0			0	0		1
1180	0									1	0	0	0	0		1
1181	1	0	1	0	0	0	0	0	0	1	1	0	0	0		1
1182	0									0			0	1	0	1
1183	1	0	1	0	0	0	0	0	0	0			0	0		1
1184	1	0	1	0	0	0	0	0	0	0			0	0		1
1185	1	0	1	0	0	0	0	0	0	0			0	0		1
1186	1	1								0			0	0		1
1187	1	0	1	0	0	0	0	0	0	0			0	0		1
1188	0									0			0	1	0	1
1189																0
1190	1	0	1	0	0	0	0	0	0	0			0	0		1
1191	0									0			0	1	0	1
1192	1	0	1	0	0	0	0	0	0	0			0	0		1
1193	0									0			0	1	0	1
1194																9
1195	1	1								0			0	0		1
1196	1	0	0	1	0	0	0	0	0	0			0	0		1
1197	1	1								0			0	0		1
1198	1	0	0	0	0	0	0	1	0	0			0	0		1
1199	1	0	0	1	1	1	1	1	1	0			0	0		1
1200																0
1201	1	1								0			0	0		1
1202	1	0	0	0	0	0	0	0	1	0			0	0		1
1203	1	1								0			0	0		1
1204	1	1								0			0	0		1
1205	1	1								0			0	0		1
1206	1	0	0	1	0	0	0	0	0	0			0	0		1
1207	1	0	0	0	0	0	0	0	1	0			0	0		1
1208																0
1209	1	0	1	0	0	0	0	0	1	0			0	0		1
1210	1	1								0			0	0		1
1211	0									0			0	1	1	1
1212	1	1								0			0	0		1
1213	0									1	0	0	0	0		1
1214	1	1								1	0	1	0	0		1
1215																0
1216	0									1	1	1	0	0		1
1217																0
1218	0									0			0	1	0	1
1219	0									0			0	1	0	1
1220	1	1								0			0	0		1
1221	1	0	0	0	0	0	0	1	0	0			0	0		1
1222	0									1	0	1	0	0		1
1223	0									0			1	0		1
1224	1	1								0			0	0		1
1225	0									0			1	0		1
1226	1	1								0			0	0		1
1227	1	1								0			0	0		1
1228	1	0	0	1	1	1	0	0	1	0			0	0		1
1229	1	1								0			0	0		1
1230	1	0	0	0	0	0	0	0	0	1	1	0	0	0		1
1231	1	1								1	1	0	0	0		1
1232	1	1								0			0	0		1
1233	0									0			0	1	0	1
1234	0									0			0	1	1	1
1235	1	0	0	1	0	0	0	0	0	0			0	0		1
1236	1	1								0			0	0		1
1237	1	0	1	0	0	0	0	0	1	0			0	0		1
1238	1	0	0	1	0	0	0	0	0	0			0	0		1
1239	1	0	1	0	0	0	0	0	1	0			0	0		1
1240	1	1								0			0	0		1
1241	1	1								0			0	0		1
1242	1	1								0			0	0		1
1243	1	1								0			0	0		1
1244																0
1245	1	1								0			0	0		1
1246																0
1247	0									0			0	1	1	1
1248	0									0			0	1	0	1
1249	0									0			0	1	0	1
1250																0
1251	0									0			0	1	0	1
1252	1	0	0	0	0	0	0	0	0	0			0	0		1
1253	0									0			0	1	0	1
1254	1	0	0	0	0	0	0	0	0	0			0	0		1
1255																0
1256	1	0	0	1	1	1	0	0	1	0			0	0		1
1257	1	0	1	0	0	0	0	0	1	0			0	0		1
1258	1	1								0			0	0		1
1259	1	1								1	0	0	0	0		1
1260	1	1								0			1	0		1
1261	1	1								0			0	0		1
1262	1	0	0	0	1	1	1	0	1	0			0	0		1
1263	0									1	1	1	0	0		1
1264	1	0	1	0	0	0	0	0	0	0			0	0		1
1265	1	0	0	0	1	0	0	0	0	0			0	0		1
1266	1	1								0			0	0		1
1267	1	0	0	0	1	0	0	0	0	0			0	0		1
1268	1	1								0			0	0		1
1269	1	1								0			0	0		1
1270	0									0			0	1	0	1
1271																0
1272	0									0			0	1	1	1
1273	0									0			1	0		1
1274	1	1								0			0	0		1
1275	0									0			1	0		1
1276																0
1277	1	1								0			0	0		1
1278	0									0			0	1	0	1
1279	1	0	0	0	1	0	1	0	1	0			0	0		1
1280	0									0			0	1	0	1
1281	0									0			0	1	1	1
1282																0
1283	0									0			0	1	0	1
1284	1	1								0			0	0		1
1285	0									0			0	1	0	1
1286	0									1	0	0	1	0		1
1287	1	0	0	1	1	0	1	0	0	0			0	0		1
1288																0
1289	1	1								0			0	0		1
1290	0									0			0	1	1	1
1291	1	1								0			0	0		1
1292	1	0	0	0	1	0	1	0	1	0			0	0		1
1293	1	0	1	0	0	0	0	0	1	0			0	0		1
1294	1	1								0			0	0		1
1295	0									1	0	0	0	0		1
1296	1	0	1	0	0	0	0	0	0	0			0	0		1
1297	1	0	0	1	0	0	0	0	1	0			0	0		1
1298	1	0	1	0	0	0	0	0	0	0			0	0		1
1299	1	0	1	0	0	0	0	0	1	0			0	0		1
1300																0
1301	1	1								1	0	0	0	0		1
1302	1	1								0			0	0		1
1303	0									0			1	0		1
1304																0
1305	0									0			0	1	1	1
1306	1	0	1	0	0	0	0	0	1	0			0	0		1
1307	0									1	0	0	0	0		1
1308	0									0			0	1	1	1
1309	1	0	1	0	0	0	0	0	0	1	1	0	0	0		1
1310	1	0	0	1	0	0	0	0	1	0			0	0		1
1311	1	0	0	1	1	0	0	0	1	0			0	0		1
1312	1	1								0			0	0		1
1313	0									0			0	1	1	1
1314	0									0			0	1	0	1
1315																0
1316	1	1								1	0	1	0	0		1
1317	1	1								0			0	0		1
1318	1	0	0	0	1	1	1	0	1	0			0	0		1
1319	1	1								0			0	0		1
1320	1	0	1	0	0	0	0	0	0	0			0	0		1
1321	0									0			0	1	0	1
1322																0
1323	1	1								0			0	0		1
1324	1	0	0	1	0	0	0	0	1	0			0	0		1
1325	1	0	1	0	0	0	0	0	0	0			0	0		1
1326	1	0	0	0	0	0	0	0	0	0			0	0		1
1327	1	0	0	1	1	1	1	1	1	0			0	0		1
1328	1	1								0			0	0		1
1329	1	1								0			0	0		1
1330	1	1								0			0	0		1
1331	1	0	0	0	0	0	0	0	1	0			0	0		1
1332																0
1333	1	1								0			0	0		1
1334	1	0	0	1	1	0	0	0	0	0			0	0		1
1335	1	1								0			0	0		1
1336	1	1								0			0	0		1
1337																0
1338																0
1339	1	0	0	1	0	0	0	0	0	0			0	0		1
1340	1	0	1	0	0	0	0	0	1	0			0	0		1
1341																0
1342	0									1	0	0	0	0		1
1343	1	1								0			0	0		1
1344	0									0			0	1	1	1
1345	0									1	1	0	0	0		1
1346	0									0			0	1	0	1
1347	0									0			0	1	1	1
1348	1	0	1	0	0	0	0	0	0	0			0	0		1
1349	1	1								0			0	0		1
1350	1	0	0	0	0	0	0	0	0	0			0	0		1
1351	1	1								0			0	0		1
1352	1	0	1	0	0	0	0	0	1	0			0	0		1
1353	1	1								0			0	0		1
1354	1	1								0			0	0		1
1355	1	0	1	0	0	0	0	0	0	0			0	0		1
1356	1	0	1	0	0	0	0	0	0	0			0	0		1
1357	1	0	1	0	0	0	0	0	0	0			0	0		1
1358	0									0			0	1	0	1
1359																0
1360	0									1	1	0	0	0		1
1361	1	1								0			0	0		1
1362																0
1363																9
1364	1	1								0			0	0		1
1365	1	0	0	1	1	0	0	0	0	0			0	0		1
1366	1	1								0			1	0		1
1367	1	1								0			0	0		1
1368	0									1	0	0	0	0		1
1369	0									1	1	0	0	0		1
1370	1	1								0			0	0		1
1371	0									1	1	1	0	0		1
1372	1	1								0			0	0		1
1373	1	0	1	0	0	0	0	0	0	0			1	0		1
1374	1	0	0	0	0	0	0	0	0	0			0	0		1
1375	1	1								0			0	0		1
1376	1	1								0			0	0		1
1377																9
1378	1	1								0			0	0		1
1379	0									1	1	0	0	0		1
1380	1	0	1	0	0	0	0	0	0	0			0	0		1
1381	0									0			0	1	0	1
1382	1	0	1	0	0	0	0	0	0	1	1	0	0	0		1
1383	1	0	1	0	0	0	0	0	0	0			0	0		1
1384	1	1								0			0	0		1
1385	1	0	1	0	0	0	0	0	0	0			0	0		1
1386	1	0	1	0	0	0	0	0	0	0			1	0		1
1387																9
1388	1	0	0	0	1	1	1	0	1	0			0	0		1
1389	1	0	1	0	0	0	0	0	0	0			0	0		1
1390	1	0	1	0	0	0	0	0	0	0			0	0		1
1391	1	1								0			0	0		1
1392	1	1								0			0	0		1
1393	1	0	1	0	0	0	0	0	0	0			0	0		1
1394	1	1								0			0	0		1
1395	1	0	1	0	0	0	0	0	0	0			0	0		1
1396	1	0	1	0	0	0	0	0	0	0			0	0		1
1397	1	0	1	0	0	0	0	0	1	0			0	0		1
1398	1	0	0	1	0	0	0	0	1	0			0	0		1
1399	1	1								0			0	0		1
1400	1	1								0			0	0		1
1401																0
1402																0
1403	1	1								0			0	0		1
1404	1	0	1	0	0	0	0	0	0	0			0	0		1
1405	1	1								0			0	0		1
1406	1	1								0			0	0		1
1407	0									0			0	1	0	1
1408	1	1								0			0	0		1
1409																0
1410	0									0			0	1	0	1
1411	1	0	1	0	0	0	0	0	0	0			0	0		1
1412	1	0	0	1	0	0	0	0	0	0			0	0		1
1413	1	0	0	1	0	0	0	0	0	0			0	0		1
1414	0									0			0	1	0	1
1415	0									0			0	1	0	1
1416	0									0			0	1	0	1
1417	1	1								0			0	0		1
1418	1	0	0	0	0	0	0	0	0	1	1	0	0	0		1
1419																0
1420	1	0	1	0	0	0	0	0	0	0			0	0		1
1421	1	0	1	0	0	0	0	0	0	0			0	0		1
1422	1	1								0			0	0		1
1423	1	0	0	0	0	0	0	0	0	0			0	0		1
1424	1	0	0	1	1	1	1	1	1	1	1	0	1	0		1
1425	1	0	0	1	0	0	0	0	1	0			0	0		1
1426	1	1								0			0	0		1
1427																0
1428	0									0			0	1	0	1
1429	0									0			0	1	0	1
1430	0									0			0	1	0	1
1431	1	1								0			0	0		1
1432	0									0			0	1	1	1
1433	1	1								0			0	0		1
1434	0									0			0	1	1	1
1435	1	0	0	0	0	0	0	1	1	0			0	0		1
1436	1	0	1	0	0	0	0	0	0	0			0	0		1
1437	1	1								0			0	0		1
1438	1	1								0			0	0		1
1439																9
1440	1	0	1	0	0	0	0	0	0	0			0	0		1
1441	1	1								0			0	0		1
1442	1	1								0			0	0		1
1443	1	1								0			0	0		1
1444	1	1								0			0	0		1
1445	1	0	0	0	0	0	0	1	1	0			1	0		1
1446	0									0			0	1	1	1
1447																9
1448	1	1								0			1	0		1
1449	0									0			0	1	0	1
1450	1	0	0	1	0	0	0	0	1	0			0	0		1
1451	0									0			0	1	1	1
1452	1	0	0	0	1	0	0	0	0	0			0	0		1
1453	1	1								0			0	0		1
1454	0									0			0	1	0	1
1455	0									1	0	1	0	0		1
1456	0									0			0	1	0	1
1457	1	1								0			0	0		1
1458	1	1								0			0	0		1
1459	0									0			1	0		1
1460																0
1461	0									1	0	0	0	0		1
1462																0
1463	1	0	1	0	0	0	0	0	0	0			0	0		1
1464	1	0	1	0	0	0	0	0	1	0			0	0		1
1465	1	1								0			0	0		1
1466	0									0			1	0		1
1467	0									0			0	1	0	1
1468	1	0	1	0	0	0	0	0	0	0			0	0		1
1469	1	1								0			0	0		1
1470	1	0	1	0	0	0	0	0	1	0			0	0		1
1471	1	0	1	0	0	0	0	0	0	0			0	0		1
1472																0
1473	1	0	1	0	0	0	0	0	1	0			0	0		1
1474	1	0	1	0	0	0	0	0	0	0			0	0		1
1475	0									0			0	1	0	1
1476	0									0			0	1	0	1
1477																0
1478																0
1479	1	1								0			0	0		1
1480	1	0	0	0	0	0	0	1	1	0			0	0		1
1481	1	1								0			0	0		1
1482	0									0			0	1	0	1
1483	0									0			0	1	0	1
1484																0
1485	1	1								0			1	0		1
1486	1	0	0	1	1	0	0	0	1	0			0	0		1
1487	1	1								0			0	0		1
1488	0									0			0	1	0	1
1489	0									0			0	1	0	1
1490	0									0			0	1	1	1
1491	0									0			0	1	0	1
1492	1	0	1	0	0	0	0	0	0	0			0	0		1
1493	1	1								0			0	0		1
1494																0
1495	0									0			0	1	1	1
1496	0									0			0	1	0	1
1497	1	0	1	0	0	0	0	0	0	0			0	0		1
1498	1	0	0	0	0	0	0	1	1	0			0	0		1
1499	1	0	1	0	0	0	0	0	0	0			0	0		1
1500	0									0			0	1	0	1
1501	0									0			0	1	0	1
1502	1	0	1	0	0	0	0	0	0	0			0	0		1
1503																0
1504	0									0			1	0		1
1505	0									0			0	1	0	1
1506	1	0	0	0	0	0	0	1	1	0			0	0		1
1507	0									0			0	1	1	1
1508	0									1	0	1	0	0		1
1509	1	1								0			0	0		1
1510																9
1511	1	1								0			0	0		1
1512	1	0	1	0	0	0	0	0	0	0			0	0		1
1513	0									0			0	1	0	1
1514																9
1515	0									0			0	1	1	1
1516	0									0			0	1	0	1
1517	0									0			0	1	0	1
1518	1	0	1	0	0	0	0	0	1	1	0	0	0	0		1
1519	1	1								0			0	0		1
1520	1	0	0	0	0	0	0	0	0	0			0	0		1
1521	0									1	1	0	0	0		1
1522	1	1								0			0	0		1
1523	0									0			0	1	0	1
1524	1	0	0	0	1	1	1	0	1	0			0	0		1
1525	1	1								0			0	0		1
1526	0									0			0	1	0	1
1527	0									0			0	1	0	1
1528	1	1								0			0	0		1
1529	0									0			0	1	0	1
1530	1	0	0	0	0	0	0	0	1	0			0	0		1
1531	0									0			0	1	0	1
1532	1	0	0	0	0	0	0	0	0	1	1	1	0	0		1
1533	1	0	1	0	0	0	0	0	1	0			0	0		1
1534	1	0	1	0	0	0	0	0	0	0			0	0		1
1535																0
1536	1	1								0			0	0		1
1537	1	0	1	0	0	0	0	0	1	0			0	0		1
1538	1	0	1	0	0	0	0	0	0	0			1	0		1
1539	1	0	0	1	0	0	0	0	1	0			0	0		1
1540	1	1								0			0	0		1
1541	1	0	1	0	0	0	0	0	0	0			1	0		1
1542	1	0	0	1	0	0	0	0	1	0			0	0		1
1543	0									0			0	1	1	1
1544	0									0			0	1	0	1
1545	0									0			0	1	1	1
1546	0									1	0	0	0	0		1
1547	1	0	0	0	0	0	0	0	0	0			0	0		1
1548																0
1549	1	1								0			0	0		1
1550	1	1								0			0	0		1
1551	1	1								0			0	0		1
1552																0
1553	1	0	1	0	0	0	0	0	0	0			0	0		1
1554	0									0			0	1	1	1
1555	1	1								1	0	0	0	0		1
1556	0									0			0	1	0	1
1557																9
1558	1	1								0			0	0		1
1559	1	1								0			0	0		1
1560	1	1								0			0	0		1
1561	1	0	1	0	0	0	0	0	0	0			0	0		1
1562	1	0	1	0	0	0	0	0	0	0			0	0		1
1563	1	0	1	0	0	0	0	0	1	0			0	0		1
1564	0									0			1	0		1
1565	1	0	1	0	0	0	0	0	0	1	1	0	0	0		1
1566	1	0	1	0	0	0	0	0	0	0			0	0		1
1567	1	1								0			0	0		1
1568	1	1								0			0	0		1
1569	1	0	0	1	0	0	0	0	0	0			0	0		1
1570	0									1	0	1	0	0		1
1571	1	1								0			0	0		1
1572	1	0	1	0	0	0	0	0	0	0			0	0		1
1573	1	1								0			0	0		1
1574																0
1575	1	1								0			0	0		1
1576	1	0	1	0	0	0	0	0	1	0			0	0		1
1577	1	1								0			0	0		1
1578	1	1								0			0	0		1
1579	1	0	1	0	0	0	0	0	0	0			0	0		1
1580	1	0	1	0	0	0	0	0	0	0			0	0		1
1581	1	0	1	0	0	0	0	0	0	0			0	0		1
1582																9
1583																0
1584	1	1								0			0	0		1
1585	1	0	0	1	1	0	0	0	0	0			0	0		1
1586	1	1								0			0	0		1
1587	1	1								0			0	0		1
1588	0									0			0	1	0	1
1589	1	0	1	0	0	0	0	0	1	0			0	0		1
1590	0									0			0	1	0	1
1591	1	0	0	0	0	0	0	0	0	0			1	0		1
1592	0									0			0	1	0	1
1593	1	0	1	0	0	0	0	0	1	0			0	0		1
1594	1	0	1	0	0	0	0	0	1	0			0	0		1
1595	0									0			0	1	0	1
1596	1	1								0			0	0		1
1597	0									0			0	1	1	1
1598																9
1599	1	0	1	0	0	0	0	0	0	0			0	0		1
1600	1	0	1	0	0	0	0	0	0	0			0	0		1
1601	1	0	0	1	1	1	1	0	0	0			0	0		1
1602																0
1603	1	1								0			0	0		1
1604	1	0	1	0	0	0	0	0	1	0			0	0		1
1605																0
1606	1	1								0			1	0		1
1607	1	0	1	0	0	0	0	0	0	0			0	0		1
1608	0									0			0	1	0	1
1609																0
1610	1	0	1	0	0	0	0	0	0	0			0	0		1
1611	1	0	0	1	1	0	1	1	1	0			0	0		1
1612	1	0	0	0	0	1	0	0	1	0			0	0		1
1613																9
1614																0
1615	1	0	1	0	0	0	0	0	0	0			0	0		1
1616	1	1								0			1	0		1
1617	0									0			0	1	0	1
1618	1	0	0	1	0	0	0	0	1	0			0	0		1
1619	1	0	0	0	0	1	1	0	1	0			0	0		1
1620	1	0	0	0	0	1	1	0	1	0			0	0		1
1621	0									0			0	1	0	1
1622	0									0			0	1	0	1
1623	1	0	1	0	0	0	0	0	1	0			0	0		1
1624	1	1								1	1	0	0	0		1
1625	1	0	1	0	0	0	0	0	0	0			0	0		1
1626	1	1								0			0	0		1
1627	1	1								0			0	0		1
1628	1	1								0			0	0		1
1629	0									1	0	0	0	0		1
1630	1	0	1	0	0	0	0	0	0	0			0	0		1
1631	1	1								0			0	0		1
1632																0
1633	0									0			0	1	1	1
1634	1	1								0			0	0		1
1635																0
1636	1	1								1	1	0	0	0		1
1637	1	0	1	0	0	0	0	0	1	0			0	0		1
1638	1	1								0			0	0		1
1639	1	0	1	0	0	0	0	0	0	0			0	0		1
1640	1	1								0			0	0		1
1641	1	0	0	1	1	0	0	0	0	0			0	0		1
1642	1	0	1	0	0	0	0	0	0	0			0	0		1
1643	0									1	1	1	0	0		1
1644	1	1								0			0	0		1
1645	1	0	1	0	0	0	0	0	0	0			0	0		1
1646	1	0	0	0	0	0	0	0	0	0			0	0		1
1647	0									0			0	1	0	1
1648	1	0	0	0	0	0	0	0	0	0			0	0		1
1649	1	0	1	0	0	0	0	0	0	0			0	0		1
1650	0									0			0	1	1	1
1651																0
1652	0									0			0	1	0	1
1653	1	0	1	0	0	0	0	0	0	0			0	0		1
1654	1	0	0	0	0	0	0	0	0	1	1	0	0	0		1
1655																0
1656	1	0	1	0	0	0	0	0	0	0			0	0		1
1657	1	0	1	0	0	0	0	0	0	0			0	0		1
1658	1	0	0	1	1	1	1	0	1	0			0	0		1
1659	0									0			0	1	1	1
1660	1	1								0			0	0		1
1661	1	1								0			0	0		1
1662	0									0			0	1	0	1
1663	1	1								0			0	0		1
1664	1	0	1	0	0	0	0	0	0	0			0	0		1
1665	1	0	1	0	0	0	0	0	1	0			0	0		1
1666	0									0			0	1	0	1
1667	0									1	0	0	0	0		1
1668																0
1669	1	1								0			0	0		1
1670	1	1								0			0	0		1
1671	0									0			0	1	0	1
1672	1	0	1	0	0	0	0	0	0	0			0	0		1
1673	1	0	1	0	0	0	0	0	0	0			0	0		1
1674	0									1	1	0	1	0		1
1675	1	1								0			0	0		1
1676	1	0	1	0	0	0	0	0	0	0			0	0		1
1677	0									0			0	1	0	1
1678	1	1								0			0	0		1
1679	1	1								0			0	0		1
1680	1	1								0			0	0		1
1681	0									1	0	0	0	0		1
1682	0									0			0	1	0	1
1683	0									1	0	0	0	0		1
1684																0
1685																9
1686	0									1	0	0	0	0		1
1687	1	1								0			0	0		1
1688	0									1	1	0	0	0		1
1689																0
1690	0									0			0	1	0	1
1691																9
1692	1	1								0			1	0		1
1693	1	1								0			0	0		1
1694	1	0	1	0	0	0	0	0	0	0			0	0		1
1695	1	1								0			1	0		1
1696																0
1697	0									0			0	1	1	1
1698	0									0			0	1	1	1
1699	0									0			0	1	0	1
1700																0
1701	0									0			0	1	0	1
1702	1	1								0			0	0		1
1703																0
1704	1	1								0			0	0		1
1705	1	1								0			0	0		1
1706																0
1707																0
1708	0									0			0	1	0	1
1709	1	0	0	1	1	1	0	0	0	0			0	0		1
1710																0
1711																9
1712																0
1713	1	0	1	0	0	0	0	0	1	0			0	0		1
1714	1	1								0			0	0		1
1715	1	1								0			0	0		1
1716	1	1								0			0	0		1
1717	1	0	0	0	0	0	0	1	1	0			0	0		1
1718	0									0			0	1	0	1
1719	0									0			0	1	0	1
1720	1	1								0			0	0		1
1721	0									0			0	1	0	1
1722	0									0			0	1	0	1
1723	1	0	1	0	0	0	0	0	1	0			0	0		1
1724	1	1								0			0	0		1
1725	1	0	0	0	1	0	0	0	0	1	1	0	0	0		1
1726	1	0	0	0	1	0	0	0	0	1	1	0	0	0		1
1727	1	0	0	0	1	0	1	0	1	0			0	0		1
1728	0									0			0	1	0	1
1729	0									0			0	1	0	1
1730	1	0	1	0	0	0	0	0	0	0			0	0		1
1731																0
1732	1	0	1	0	0	0	0	0	0	0			0	0		1
1733	1	0	1	0	0	0	0	0	0	0			0	0		1
1734	1	1								0			0	0		1
1735																0
1736	1	0	0	1	0	0	0	0	0	0			0	0		1
1737	1	1								0			0	0		1
1738	1	1								0			0	0		1
1739	1	0	0	1	1	1	0	1	0	0			0	0		1
1740	0									0			0	1	1	1
1741	1	1								0			0	0		1
1742	1	0	1	0	0	0	0	0	0	0			0	0		1
1743	1	1								0			0	0		1
1744	1	1								0			1	0		1
1745	1	1								0			0	0		1
1746	1	1								0			0	0		1
1747	0									0			0	1	1	1
1748	0									0			0	1	1	1
1749	0									0			0	1	0	1
1750	1	1								0			0	0		1
1751	0									0			0	1	1	1
1752	1	1								0			0	0		1
1753	1	0	0	1	0	0	0	0	0	0			0	0		1
1754																0
1755	0									0			0	1	1	1
1756	0									0			0	1	0	1
1757	0									0			1	0		1
1758																0
1759																0
1760	1	0	0	0	0	0	0	1	1	0			0	0		1
1761	1	0	1	0	0	0	0	0	0	0			0	0		1
1762	0									0			1	0		1
1763	1	0	1	0	0	0	0	0	0	0			0	0		1
1764	1	1								0			0	0		1
1765	1	0	1	0	0	0	0	0	1	0			0	0		1
1766	1	0	1	0	0	0	0	0	0	0			0	0		1
1767																0
1768	1	0	1	0	0	0	0	0	0	0			0	0		1
1769	0									1	1	0	0	0		1
1770																0
1771	1	1								0			0	0		1
1772	1	1								0			0	0		1
1773	1	0	1	0	0	0	0	0	1	0			0	0		1
1774	1	1								0			0	0		1
1775	1	0	0	0	0	0	0	0	0	0			0	0		1
1776	0									1	1	0	0	0		1
1777	1	0	0	1	0	0	0	0	0	0			0	0		1
1778	0									0			0	1	1	1
1779	1	0	1	0	0	0	0	0	1	0			0	0		1
1780	0									0			1	0		1
1781	1	0	0	0	1	1	1	1	0	0			0	0		1
1782	1	1								1	1	0	0	0		1
1783	0									0			0	1	0	1
1784	1	1								0			0	0		1
1785	0									0			0	1	1	1
1786	1	1								0			0	0		1
1787	1	1								0			0	0		1
1788	1	0	1	0	0	0	0	0	0	0			0	0		1
1789	0									0			0	1	0	1
1790	1	0	1	0	0	0	0	0	1	0			0	0		1
1791																0
1792																0
1793	0									0			0	1	0	1
1794	1	0	1	0	0	0	0	0	0	0			0	0		1
1795	0									0			0	1	1	1
1796	0									0			0	1	0	1
1797	0									0			0	1	0	1
1798	0									0			0	1	0	1
1799	1	0	1	0	0	0	0	0	0	0			0	0		1
1800	1	0	0	0	1	1	0	0	0	0			0	0		1
1801	1	0	1	0	0	0	0	0	0	0			0	0		1
1802																0
1803	1	0	1	0	0	0	0	0	0	0			0	0		1
1804	1	0	0	1	1	1	0	0	0	0			0	0		1
1805	1	0	1	0	0	0	0	0	0	0			0	0		1
1806	1	0	1	0	0	0	0	0	0	0			0	0		1
1807																0
1808																0
1809	1	1								0			0	0		1
1810	1	0	1	0	0	0	0	0	0	0			0	0		1
1811	0									0			0	1	0	1
1812	1	1								0			0	0		1
1813	1	0	1	0	0	0	0	0	0	0			0	0		1
1814	1	0	0	0	0	0	0	0	0	0			0	0		1
1815	1	0	0	0	0	0	0	0	0	0			0	0		1
1816																0
1817	0									0			0	1	1	1
1818	1	0	0	0	1	0	0	0	0	0			0	0		1
1819	1	0	1	0	0	0	0	0	0	0			0	0		1
1820	1	0	1	0	0	0	0	0	0	0			0	0		1
1821	1	0	0	1	1	1	1	0	0	0			0	0		1
1822	0									0			0	1	0	1
1823	1	0	1	0	0	0	0	0	1	0			0	0		1
1824	1	0	0	1	0	0	0	0	1	0			0	0		1
1825	0									0			1	0		1
1826	1	1								0			0	0		1
1827	1	0	0	0	1	0	1	0	1	0			0	0		1
1828	0									0			0	1	0	1
1829	1	0	0	1	0	0	0	0	1	0			0	0		1
1830	1	1								0			0	0		1
1831	1	0	1	0	0	0	0	0	1	0			0	0		1
1832																0
1833	1	0	1	0	0	0	0	0	1	0			0	0		1
1834	1	0	1	0	0	0	0	0	1	0			0	0		1
1835	0									1	1	0	0	0		1
1836	1	1								0			0	0		1
1837	1	1								0			0	0		1
1838	1	0	0	1	0	0	0	0	0	0			0	0		1
1839	1	1								0			0	0		1
1840	1	1								0			0	0		1
1841	1	0	1	0	0	0	0	0	0	0			0	0		1
1842	1	1								0			0	0		1
1843	1	0	1	0	0	0	0	0	0	0			0	0		1
1844	1	0	0	0	0	0	0	0	0	0			1	0		1
1845																0
1846	1	1								0			0	0		1
1847	1	0	1	0	0	0	0	0	0	0			0	0		1
1848	1	0	0	1	0	0	0	0	1	0			0	0		1
1849																9
1850	1	1								0			0	0		1
1851	1	0	0	0	1	0	0	1	0	1	1	1	0	0		1
1852	1	1								0			0	0		1
1853	1	0	0	1	1	0	0	0	1	0			0	0		1
1854	1	1								0			0	0		1
1855	0									0			0	1	0	1
1856	1	1								1	1	0	0	0		1
1857	0									0			0	1	1	1
1858																0
1859	1	0	0	0	1	1	0	0	0	1	0	0	0	0		1
1860	1	0	0	0	0	0	0	0	1	0			0	0		1
1861	0									0			0	1	1	1
1862	0									0			0	1	0	1
1863	1	1								0			0	0		1
1864	1	1								0			0	0		1
1865	0									1	1	0	0	0		1
1866	1	0	0	1	0	0	0	0	0	0			0	0		1
1867	1	1								0			0	0		1
1868	1	1								0			0	0		1
1869	1	0	0	1	1	1	0	0	0	0			0	0		1
1870	0									1	0	0	0	0		1
1871	1	1								0			0	0		1
1872	1	0	1	0	0	0	0	0	0	1	1	0	0	0		1
1873																0
1874	1	1								0			0	0		1
1875	1	0	0	1	1	1	1	0	1	0			0	0		1
1876	0									0			0	1	0	1
1877	0									1	0	1	0	0		1
1878	1	1								0			0	0		1
1879																0
1880																0
1881	1	0	1	0	0	0	0	0	0	0			0	0		1
1882	1	0	0	0	0	0	0	0	0	0			0	0		1
1883	1	1								0			0	0		1
1884	1	1								0			0	0		1
1885																0
1886	1	0	1	0	0	0	0	0	0	0			0	0		1
1887	1	1								0			0	0		1
1888	1	0	1	0	0	0	0	0	0	0			0	0		1
1889	0									0			1	0		1
1890																0
1891																0
1892	1	0	0	0	1	1	0	0	0	0			0	0		1
1893	0									0			0	1	0	1
1894	0									1	0	1	0	0		1
1895	0									0			0	1	0	1
1896																0
1897	1	0	1	0	0	0	0	0	0	0			1	0		1
1898																0
1899																0
1900	1	0	1	0	0	0	0	0	0	0			0	0		1
1901	0									0			1	0		1
1902	1	0	1	0	0	0	0	0	0	0			0	0		1
1903	1	1								0			0	0		1
1904	1	1								0			0	0		1
1905	1	0	0	0	0	0	0	1	1	0			0	0		1
1906	1	1								0			0	0		1
1907	1	0	1	0	0	0	0	0	0	0			0	0		1
1908	0									1	1	0	0	0		1
1909	0									0			1	0		1
1910	1	0	0	0	0	0	0	1	0	0			0	0		1
1911	1	0	1	0	0	0	0	0	1	0			0	0		1
1912	1	0	0	1	0	0	0	0	0	0			0	0		1
1913	1	1								0			0	0		1
1914																9
1915																0
1916	0									0			1	0		1
1917	0									1	1	0	0	0		1
1918																0
1919																0
1920	1	0	0	1	0	0	0	0	1	1	1	0	0	0		1
1921																0
1922	1	1								0			0	0		1
1923	1	0	0	1	0	0	0	0	1	0			0	0		1
1924	0									0			0	1	0	1
1925	1	1								0			0	0		1
1926	0									0			0	1	1	1
1927	0									0			0	1	0	1
1928	0									0			0	1	0	1
1929	1	1								0			0	0		1
1930																0
1931	0									0			0	1	0	1
1932	1	0	0	0	0	0	0	1	1	0			0	0		1
1933	0									0			0	1	0	1
1934	1	0	0	0	0	0	0	1	1	0			0	0		1
1935																0
1936																0
1937	1	1								0			0	0		1
1938	0									0			0	1	1	1
1939	0									0			0	1	0	1
1940	0									0			0	1	0	1
1941																0
1942	0									0			0	1	1	1
1943	1	0	0	1	1	0	0	0	0	0			0	0		1
1944	1	0	1	0	0	0	0	0	0	0			0	0		1
1945	0									1	0	0	0	0		1
1946	1	0	1	0	0	0	0	0	0	0			0	0		1
1947	1	0	1	0	0	0	0	0	0	0			0	0		1
1948	1	0	1	0	0	0	0	0	0	0			0	0		1
1949	1	0	0	0	0	0	0	0	0	0			0	0		1
1950	1	1								0			0	0		1
1951	1	0	1	0	0	0	0	0	1	0			0	0		1
1952	1	1								0			0	0		1
1953	0									0			0	1	0	1
1954																9
1955																0
1956																0
1957	1	1								0			0	0		1
1958																0
1959	1	0	1	0	0	0	0	0	0	0			1	0		1
1960	0									0			0	1	1	1
1961																0
1962	0									1	0	0	0	0		1
1963	1	1								0			0	0		1
1964	0									1	0	0	0	0		1
1965																0
1966	1	1								0			0	0		1
1967	1	0	1	0	0	0	0	0	1	1	1	1	0	0		1
1968	1	0	1	0	0	0	0	0	1	1	0	1	0	0		1
1969	1	1								0			0	0		1
1970	0									1	0	0	0	0		1
1971	1	1								0			0	0		1
1972	0									0			1	0		1
1973	0									1	0	0	0	0		1
1974	0									0			1	0		1
1975	1	0	1	0	0	0	0	0	0	0			0	0		1
1976	1	0	0	0	0	0	0	1	1	0			0	0		1
1977	0									1	1	0	0	0		1
1978	0									0			0	1	0	1
1979	0									1	0	0	0	0		1
1980	1	0	1	0	0	0	0	0	0	0			0	0		1
1981	1	1								0			0	0		1
1982																0
1983	1	1								0			0	0		1
1984	1	1								0			0	0		1
1985	1	1								0			0	0		1
1986	1	0	1	0	0	0	0	0	1	0			0	0		1
1987	0									1	0	0	0	0		1
1988	0									1	0	1	0	0		1
1989	0									0			0	1	0	1
1990	0									0			0	1	0	1
1991																0
1992	0									1	0	1	0	0		1
1993	0									0			0	1	0	1
1994	0									0			0	1	0	1
1995	0									1	1	0	0	0		1
1996																0
1997	0									0			0	1	1	1
1998	0									0			0	1	0	1
1999	1	0	1	0	0	0	0	0	1	0			0	0		1
[truncated: 1,001 more rows]
